# Supplementary material for: Promotoras de Salud in a Father-Focused Nutrition and Physical Activity Program for Border Communities: Approaches and Lessons Learned from Collaboration
Source: Int J Environ Res Public Health. 2022 Sep 16;19(18):11660. doi: 10.3390/ijerph191811660 (PMC9517298; doi:10.3390/ijerph191811660)
Supplement: Supplementary file 1 [file ijerph-19-11660-s001.zip]

Archive with 1 entries (1 files):
- ijerph-1871680-supplementary.pdf
